# Supplementary material for: The association between upper gastrointestinal endoscopic findings and internal radiation exposure in residents living in areas affected by the Chernobyl nuclear accident
Source: PLoS One. 2022 Nov 30;17(11):e0278403. doi: 10.1371/journal.pone.0278403 (PMC9710756; doi:10.1371/journal.pone.0278403)
Supplement: S1 Dataset — (XLSX) [file pone.0278403.s001.xlsx]

## Sheet: Sheet1
Serial Number	Sex (1-male,2-female)	Age at the examination	Alcohol Intake(No-0,Yes-1,N/A-3)	Smoking (No-0,Yes-1,N/A-3)	Wildfood intake (Yes-2, No-1)	Number of disease	Bq/kg
1	2	48	1	0	2	2	0
2	1	45	1	0	2	2	0
3	2	56	1	0	2	2	0
4	1	44	1	0	2	1	0
5	2	55	1	0	2	1	0
6	2	83	0	0	1	1	0
7	2	62	0	0	1	2	0
8	1	32	0	1	1	1	0
9	2	48	1	0	2	2	18.5333
10	2	38	0	3	2	1	28.4545
11	1	53	1	1	2	1	0
12	2	70	0	0	1	1	0
13	2	19	0	0	2	2	0
14	2	69	0	0	1	1	0
15	2	67	1	0	1	1	0
16	2	25	0	0	1	1	0
17	2	76	1	0	1	1	26.1791
18	1	32	1	1	1	1	0
19	1	48	1	1	2	4	0
20	1	22	1	1	2	4	0
21	2	60	0	0	2	2	0
22	1	28	1	1	2	2	0
23	2	21	1	0	2	2	0
24	2	57	1	0	2	2	0
25	1	25	1	1	1	2	0
26	1	59	0	0	2	1	42.8025
27	2	18	0	0	2	1	24.7059
28	1	52	1	1	2	3	0
29	1	74	0	0	2	2	0
30	1	30	1	0	2	2	0
31	2	38	1	0	2	1	0
32	2	74	0	0	2	4	0
33	2	57	1	0	2	3	0
34	2	52	1	0	2	4	0
35	2	42	1	0	2	2	0
36	2	31	1	0	2	2	0
37	2	51	1	0	2	2	0
38	1	61	1	0	1	2	21.4839
39	2	56	1	0	1	2	0
40	2	65	1	0	2	2	0
41	2	23	0	0	1	2	0
42	2	61	1	0	1	2	0
43	2	52	1	0	2	2	0
44	2	65	0	0	2	2	14.6224
45	2	54	1	0	2	2	42.8315
46	2	46	1	0	2	3	24.7846
47	2	57	1	0	2	2	16.7333
48	2	63	1	0	2	2	15.075
49	2	59	0	0	2	2	18.32
50	2	55	1	0	2	2	13.5342
51	1	42	1	1	1	3	13.825
52	2	58	0	0	2	2	35.6915
53	1	43	0	1	2	3	19.8551
54	2	64	0	0	2	2	28.5846
55	2	20	1	0	2	2	18.3393
56	2	53	1	0	2	2	19.8269
57	2	56	0	0	2	3	0
58	2	56	1	0	2	1	0
59	2	63	0	0	2	3	0
60	1	28	1	1	2	2	0
61	2	62	1	0	2	2	0
62	1	80	1	0	2	2	0
63	2	42	1	0	2	2	0
64	1	63	1	1	2	3	0
65	2	70	0	0	2	2	0
66	2	76	1	0	2	1	0
67	2	80	0	0	1	2	0
68	2	68	0	0	2	2	0
69	2	32	0	0	1	2	0
70	1	41	1	0	1	2	0
71	1	74	1	1	2	3	0
72	2	70	0	0	2	3	0
73	1	62	1	0	2	2	0
74	1	51	1	1	2	2	17.6447
75	2	32	1	0	2	2	0
76	1	46	0	0	2	2	0
77	2	67	0	0	1	1	0
78	2	19	1	0	1	1	0
79	2	44	1	0	2	2	0
80	2	56	0	0	2	1	0
81	2	40	1	0	1	1	0
82	1	41	1	0	2	2	0
83	1	40	1	1	2	2	0
84	1	67	0	0	1	4	0
85	2	23	1	0	2	2	0
86	1	27	1	1	2	1	20.8333
87	2	37	0	0	2	1	24.84
88	2	53	1	0	2	1	0
89	1	22	1	0	2	3	0
90	1	77	1	1	2	2	0
91	1	52	1	0	2	3	14.1176
92	1	72	1	0	2	3	0
93	1	46	1	0	2	3	30
94	2	59	1	0	2	2	0
95	2	61	0	0	2	1	0
96	2	64	1	0	2	1	19.8873
97	1	68	1	0	2	1	0
98	2	52	1	0	2	2	0
99	2	74	1	0	2	2	0
100	2	22	1	0	1	2	0
101	1	50	1	1	1	2	0
102	2	41	1	0	2	2	0
103	1	63	0	0	2	2	16.4744
104	2	43	1	0	2	1	16.7857
105	2	45	1	0	2	1	14.5455
106	2	54	0	0	2	2	16.1039
107	2	62	1	0	2	2	0
108	2	73	1	0	2	4	47.098
109	1	54	1	0	2	2	16.0308
110	2	44	1	1	1	2	11
111	2	34	1	0	2	2	22.4032
112	1	37	1	1	2	3	0
113	2	70	1	0	2	2	0
114	1	49	1	1	2	1	17.7375
115	1	63	1	1	2	3	0
116	2	50	1	0	2	4	0
117	2	44	1	0	2	1	0
118	1	51	1	1	2	4	0
119	2	79	1	0	2	2	0
120	2	32	1	0	2	1	0
121	1	46	1	1	2	3	0
122	2	33	0	0	2	1	0
123	2	73	0	0	1	1	0
124	2	23	0	0	2	2	0
125	1	39	0	0	1	2	0
126	1	52	1	1	2	2	24.4074
127	1	25	1	1	2	2	0
128	2	59	0	0	2	2	0
129	1	35	1	1	1	4	0
130	2	19	1	0	1	1	0
131	1	24	0	1	2	2	25.4203
132	2	22	1	0	2	1	0
133	2	65	1	0	2	3	0
134	2	46	1	0	2	1	0
135	1	53	1	1	2	3	20.9028
136	2	71	1	0	2	1	0
137	2	68	0	0	2	1	0
138	1	67	1	1	2	4	22.7222
139	2	67	1	0	2	2	0
140	2	62	0	0	2	2	0
141	1	42	1	1	2	3	21.5062
142	1	23	1	1	2	2	0
143	2	42	1	0	2	2	0
144	2	22	1	0	2	2	0
145	1	69	1	0	2	3	0
146	1	63	1	0	2	2	28.2436
147	2	26	1	0	2	0	0
148	2	24	1	0	2	2	0
149	2	58	1	0	2	2	0
150	2	64	0	0	2	1	0
151	2	36	1	0	2	2	0
152	1	78	1	1	2	1	0
153	2	46	1	0	2	2	0
154	2	40	1	0	2	2	15.4384
155	1	66	1	0	2	2	18.9286
156	2	58	1	0	2	2	15.3611
157	1	35	1	1	2	2	11.0594
158	2	74	1	0	2	1	0
159	2	43	1	0	2	1	0
160	2	40	1	0	2	2	0
161	1	52	1	1	2	2	0
162	1	43	1	0	2	3	0
163	1	52	1	1	2	1	0
164	1	68	0	0	2	2	0
165	2	63	0	0	2	2	16.7407
166	2	59	0	0	1	1	0
167	1	29	1	0	1	1	0
168	1	40	0	0	2	1	0
169	2	39	0	1	1	1	0
170	2	21	0	0	1	2	0
171	2	56	1	0	2	2	0
172	2	34	1	0	2	2	0
173	2	31	1	0	2	2	0
174	2	45	0	0	2	1	0
175	2	21	1	0	2	1	21.875
176	1	62	1	0	2	1	20
177	2	21	3	0	1	3	0
178	2	66	0	0	2	2	0
179	1	28	1	1	2	2	0
180	1	42	1	0	2	2	0
181	1	21	1	0	2	2	0
182	2	76	0	0	2	1	0
183	1	22	1	1	2	2	0
184	1	53	1	1	2	2	0
185	1	64	1	0	2	1	0
186	1	43	1	0	2	1	0
187	2	63	1	0	2	2	0
188	2	62	0	0	2	2	0
189	1	66	1	0	2	2	0
190	2	34	1	0	2	2	0
191	2	24	0	0	2	2	27.25
192	2	44	0	0	2	2	0
193	2	23	1	0	2	2	0
194	2	19	1	0	2	2	0
195	2	63	0	0	2	1	0
196	2	75	0	0	2	3	0
197	2	32	0	0	2	1	0
198	1	60	1	1	2	3	0
199	1	27	1	1	2	2	27.377
200	1	48	1	0	2	3	8.60465
201	2	64	0	0	2	2	15.0115
202	1	21	1	0	2	4	21.4167
203	2	54	0	0	2	2	24.7059
204	1	65	1	1	2	2	13.5976
205	1	54	1	1	2	2	19.1622
206	2	56	1	0	2	2	15.679
207	2	56	1	0	2	2	0
208	2	28	1	0	2	2	0
209	2	51	0	0	2	2	0
210	1	57	1	0	2	2	17.8505
211	1	30	1	0	2	3	0
212	2	21	1	0	2	2	0
213	1	34	1	1	2	2	13.9324
214	1	36	1	1	2	1	21.9615
215	2	39	1	0	2	2	11.7234
216	2	62	1	0	2	2	0
217	1	33	1	1	2	2	15.7326
218	2	68	0	0	2	1	0
219	1	41	0	1	2	2	0
220	2	65	0	0	2	2	0
221	2	24	3	3	2	1	0
222	1	42	0	0	2	2	0
223	1	21	1	1	2	2	0
224	1	58	1	1	2	1	0
225	2	41	0	0	2	1	0
226	2	61	0	0	1	2	0
227	1	22	1	1	2	2	0
228	2	66	0	0	1	1	0
229	2	66	0	0	2	2	0
230	2	70	1	1	1	2	0
231	2	37	1	0	2	2	0
232	1	46	1	1	2	1	0
233	2	76	0	0	2	1	0
234	1	41	1	1	2	3	0
235	1	20	1	1	2	3	0
236	2	63	0	0	2	2	0
237	2	34	1	0	2	1	0
238	1	33	1	1	2	2	0
239	1	22	1	1	2	2	0
240	2	44	0	1	2	2	0
241	1	21	1	1	2	3	0
242	1	26	1	1	2	2	0
243	2	63	1	0	1	2	16.9844
244	1	36	1	1	2	3	0
245	2	56	1	0	2	2	0
246	2	73	1	0	2	1	0
247	1	75	0	0	2	3	0
248	2	64	0	0	2	1	21.4219
249	2	32	1	0	1	3	18.8548
250	2	62	0	0	2	3	16.1515
251	2	52	0	0	2	1	12.4432
252	2	61	0	0	1	2	17.1724
253	2	57	0	0	2	2	18.6517
254	2	62	0	0	2	2	12.7059
255	2	46	0	0	2	2	14.9432
256	2	62	0	0	2	4	19.8438
257	1	55	1	1	2	2	13.4177
258	2	52	0	0	2	1	11.3596
259	2	56	1	0	2	2	0
260	1	21	1	1	2	1	21.9875
261	2	57	1	0	2	3	0
262	2	38	1	1	2	2	0
263	2	67	1	0	2	2	0
264	2	39	1	1	2	2	0
265	1	29	1	1	2	2	0
266	1	57	1	1	2	3	0
267	1	33	1	1	2	2	0
268	2	19	1	0	2	2	0
269	1	43	1	1	2	3	0
270	1	75	1	0	2	2	0
271	1	49	1	1	2	4	0
272	1	59	1	1	2	1	30.65
273	1	60	1	1	2	2	0
274	1	59	1	1	2	3	0
275	2	56	0	0	2	2	0
276	1	48	1	0	2	2	0
277	2	56	0	0	2	2	0
278	2	63	0	0	2	3	0
279	1	28	1	1	2	1	0
280	2	28	1	1	2	1	0
281	1	57	1	1	1	2	0
282	1	63	1	1	1	2	0
283	2	36	1	0	2	1	51.9538
284	1	18	3	1	2	2	0
285	1	48	1	1	2	2	0
286	1	26	0	0	1	3	0
287	1	62	1	0	2	1	20.3065
288	1	42	1	0	2	4	0
289	2	33	0	0	2	2	20.1692
290	2	70	1	0	2	4	18.7736
291	2	45	1	0	2	2	23.6452
292	1	42	1	1	2	2	17.7703
293	2	50	1	0	2	2	21.3208
294	1	46	1	0	2	2	11.8947
295	2	56	1	0	2	2	0
296	2	64	0	0	2	2	0
297	2	62	0	0	2	1	0
298	2	20	1	0	2	0	0
299	1	54	1	1	2	2	0
300	1	41	1	1	2	3	0
301	2	70	1	0	2	2	0
302	1	36	1	1	2	3	0
303	2	40	1	0	2	1	0
304	2	60	1	0	2	4	0
305	1	61	1	1	2	3	0
306	2	64	1	0	2	2	0
307	1	22	1	0	2	1	0
308	2	55	0	0	2	2	0
309	1	35	1	1	2	2	0
310	2	78	0	0	1	2	0
311	2	20	0	0	2	2	0
312	2	62	1	0	2	1	0
313	2	32	1	0	2	2	0
314	2	66	1	0	1	2	0
315	1	47	1	1	2	2	0
316	2	67	0	3	2	2	17.0635
317	2	64	0	0	2	2	21.4727
318	2	51	1	0	2	1	0
319	2	73	0	0	2	3	0
320	1	44	1	0	2	1	17.4211
321	2	59	1	0	2	3	13.4144
322	1	24	1	1	2	2	0
323	2	43	1	0	2	2	0
324	2	20	1	0	2	1	25.5882
325	2	34	1	0	2	1	0
326	2	60	1	0	2	1	0
327	1	44	1	1	2	2	0
328	1	40	1	0	2	3	0
329	2	23	0	0	2	2	0
330	2	33	1	0	2	2	0
331	1	33	1	0	2	2	0
332	1	32	1	0	2	2	0
333	2	70	1	0	2	3	0
334	2	68	0	0	2	3	10.4
335	1	34	1	1	2	3	12.4375
336	1	49	0	0	2	2	12.1522
337	2	62	0	0	2	2	15.7419
338	2	43	1	0	2	3	15.4286
339	1	54	1	0	2	4	0
340	1	30	1	1	2	3	0
341	1	18	1	0	2	3	21.9825
342	1	34	1	1	2	2	20.1235
343	2	45	0	0	2	2	0
344	2	53	0	0	2	2	0
345	2	34	0	0	2	2	0
346	1	65	1	0	2	1	0
347	2	65	0	0	2	2	0
348	2	63	1	0	1	1	0
349	1	27	1	0	2	1	0
350	2	64	1	0	2	2	0
351	2	43	1	0	2	2	17.9062
352	2	70	1	3	1	1	0
353	1	32	1	1	2	1	0
354	2	61	1	0	2	1	0
355	2	62	1	0	2	2	0
356	2	59	1	0	2	2	0
357	2	53	1	0	2	2	0
358	1	58	1	0	2	2	0
359	1	48	1	1	1	2	0
360	2	58	1	0	2	1	15.9444
361	2	24	1	0	2	1	0
362	2	57	0	0	2	1	0
363	1	38	1	0	2	3	0
364	1	48	1	1	2	3	0
365	1	75	0	0	2	1	0
366	2	30	1	0	2	2	0
367	2	50	1	0	2	2	0
368	2	53	0	0	2	2	0
369	2	32	1	1	2	2	16.1304
370	2	44	1	0	1	2	0
371	2	31	1	0	2	2	0
372	2	29	0	0	1	1	0
373	2	64	1	0	2	1	0
374	2	58	1	0	2	2	0
375	2	57	1	0	2	2	0
376	2	41	0	1	2	2	23.0345
377	1	60	1	1	2	2	13.5
378	1	60	1	1	2	5	13.0921
379	2	49	1	0	2	2	15.1613
380	2	30	0	0	2	1	18.871
381	2	50	0	0	2	2	19.987
382	2	45	1	0	1	3	15.422
383	1	53	1	1	2	2	17.5385
384	1	69	1	1	2	2	14.375
385	2	58	1	0	2	1	16.1287
386	2	55	0	0	1	2	20.5949
387	2	59	1	0	2	2	12.1277
388	1	20	1	0	2	2	14.3333
389	2	57	1	0	1	3	19.4483
390	1	20	0	0	2	2	21.5577
391	1	27	1	0	2	3	17.2373
392	2	30	1	1	2	1	0
393	2	54	1	0	2	3	0
394	1	48	1	0	2	2	0
395	2	50	0	0	2	1	0
396	1	39	1	1	2	2	0
397	2	69	1	0	2	2	0
398	2	59	1	0	2	2	18.0595
399	1	65	1	1	2	4	0
400	2	59	1	0	2	2	0
401	1	24	1	0	2	3	0
402	1	49	1	1	2	2	0
403	2	18	1	1	2	0	0
404	1	46	1	1	2	2	15.3857
405	2	35	1	0	2	2	0
406	1	22	1	1	2	3	0
407	2	32	1	1	2	2	0
408	2	33	1	0	2	1	0
409	1	74	1	1	2	1	0
410	1	54	0	0	2	1	0
411	1	45	1	1	2	3	0
412	2	42	1	0	2	1	0
413	2	20	0	0	2	1	0
414	2	54	1	0	1	1	0
415	1	27	1	0	2	2	0
416	2	69	0	0	2	2	0
417	2	58	0	0	2	1	0
418	2	62	1	0	2	3	0
419	1	25	1	1	2	3	0
420	2	54	1	0	2	2	0
421	1	64	1	0	2	3	20.1842
422	2	35	1	0	2	1	20.6852
423	2	65	1	0	2	2	0
424	1	33	1	0	2	2	0
425	1	26	1	0	2	1	0
426	2	69	1	0	2	0	0
427	2	28	1	0	2	2	0
428	1	55	1	0	2	3	13.1687
429	2	56	1	0	2	2	20.8816
430	2	24	1	0	2	3	19.0877
431	2	67	1	0	2	3	26.0299
432	2	53	1	0	2	2	0
433	1	41	1	0	2	3	0
434	1	41	1	0	1	2	0
435	2	45	1	0	2	2	0
436	1	68	1	1	2	2	0
437	2	53	1	0	2	4	0
438	1	55	1	1	2	4	0
439	2	78	1	0	2	1	0
440	2	81	0	0	2	4	19.9455
441	1	55	1	0	2	1	24.375
442	1	46	1	1	2	3	0
443	2	70	1	0	2	1	0
444	2	65	0	0	2	1	0
445	2	41	1	0	2	2	0
446	2	66	1	0	2	2	19.7927
447	1	27	1	0	2	2	0
448	2	64	0	0	2	1	0
449	2	58	0	0	2	2	0
450	2	30	0	0	1	2	0
451	2	41	0	1	2	1	0
452	1	46	1	0	2	2	0
453	1	66	1	0	2	2	0
454	1	28	0	0	2	2	0
455	1	79	1	0	2	1	0
456	1	21	1	0	1	1	0
457	2	21	1	0	1	2	0
458	1	34	1	1	2	2	35.9818
459	1	77	0	0	2	2	0
460	2	74	0	0	2	2	0
461	1	60	1	1	2	2	0
462	2	39	0	0	2	2	0
463	1	26	1	1	2	2	0
464	2	26	1	0	2	2	34.5333
465	2	43	0	0	2	1	0
466	2	68	0	0	2	1	0
467	1	43	0	0	2	2	0
468	2	29	0	1	2	1	17.087
469	2	46	1	0	2	2	0
470	2	76	1	0	2	1	0
471	2	78	0	0	2	2	0
472	2	62	1	0	2	1	0
473	2	46	1	0	2	2	0
474	2	66	0	0	2	1	0
475	2	69	1	0	2	2	0
476	2	63	1	0	2	2	16.6667
477	2	61	1	0	2	3	0
478	2	49	1	0	2	3	0
479	1	35	0	0	1	3	0
480	1	67	1	0	2	2	14.8293
481	1	46	1	0	2	3	0
482	1	64	0	0	2	3	0
483	1	39	1	1	2	3	28.9286
484	2	44	1	0	2	2	17.6593
485	1	25	1	0	2	1	0
486	2	19	1	0	2	1	16.3651
487	2	25	1	0	2	1	20.06
488	1	29	1	1	2	2	17.7931
489	2	53	1	0	2	2	14.8971
490	2	46	1	0	2	2	14.1389
491	1	68	1	0	2	2	12.0581
492	2	55	1	0	2	1	30.4773
493	2	31	1	1	2	3	0
494	2	49	0	0	2	2	24.0556
495	2	52	1	0	2	2	0
496	2	18	1	0	2	1	0
497	2	61	0	0	2	1	0
498	2	58	0	0	2	1	0
499	1	50	1	1	2	1	0
500	1	53	1	1	2	2	0
501	2	27	0	0	1	2	0
502	2	35	1	0	2	2	19.4912
503	2	30	1	0	2	2	0
504	2	41	1	0	2	2	0
505	2	33	1	0	2	1	0
506	1	54	1	1	2	3	14.4818
507	2	45	0	0	2	2	21.4516
508	1	29	1	1	2	3	0
509	1	25	1	0	2	2	27.7385
510	2	63	1	0	2	2	0
511	1	57	0	0	2	2	0
512	2	51	1	0	2	4	0
513	1	63	1	0	2	2	0
514	1	59	1	0	2	2	18.8788
515	1	75	1	0	2	2	0
516	2	55	0	0	1	2	0
517	1	24	1	0	2	2	0
518	2	39	1	0	2	3	17.9848
519	2	65	1	0	2	1	36.803
520	2	57	0	0	2	1	59.9733
521	1	49	0	0	2	1	16.5254
522	2	24	1	1	1	2	0
523	2	20	0	0	2	2	0
524	1	80	1	0	1	2	20.9861
525	2	72	1	0	2	2	0
526	2	61	1	0	2	2	22.9733
527	2	29	1	0	2	1	17.1884
528	2	56	1	0	2	2	0
529	2	37	1	0	2	2	0
530	2	58	1	0	2	2	0
531	2	43	1	1	2	2	0
532	2	70	0	0	2	1	12.8608
533	1	46	1	0	2	1	12.8095
534	2	75	0	0	2	1	15.7015
535	2	59	0	0	2	2	0
536	2	30	0	0	2	2	0
537	2	25	0	0	2	1	0
538	2	56	1	0	2	2	0
539	2	37	1	0	2	2	33.8594
540	2	41	1	0	2	2	0
541	2	56	1	0	1	2	0
542	1	42	1	1	2	1	0
543	1	51	1	1	2	1	0
544	1	41	1	1	2	3	0
545	2	53	0	0	1	1	0
546	1	33	1	1	2	4	0
547	2	67	0	0	1	1	0
548	1	33	1	1	2	1	0
549	2	61	0	0	2	1	0
550	2	19	1	0	1	1	0
551	2	25	1	0	2	1	0
552	2	42	0	0	2	1	18.5357
553	1	46	0	0	1	2	0
554	2	40	1	0	2	4	0
555	2	44	1	0	2	4	0
556	2	55	1	0	2	2	0
557	1	73	1	0	1	2	0
558	2	46	1	0	1	2	0
559	2	41	1	0	2	2	0
560	1	65	1	1	2	3	0
561	1	19	1	1	1	3	0
562	2	59	1	0	2	1	0
563	1	24	0	0	2	1	0
564	1	26	1	0	2	2	0
565	2	21	1	0	2	1	0
566	2	48	0	1	2	3	0
567	2	50	1	0	2	2	0
568	2	53	1	0	2	1	0
569	2	61	0	0	2	4	0
570	2	55	0	0	2	2	0
571	2	55	1	0	2	3	0
572	1	67	1	0	2	2	0
573	2	42	1	0	2	2	0
574	2	21	1	1	2	2	0
575	2	29	1	0	2	2	0
576	2	52	0	0	2	4	16.8462
577	2	49	0	1	2	1	14.5902
578	1	76	0	0	2	2	11.3793
579	1	62	3	1	2	2	13.875
580	2	70	1	0	2	2	19.5636
581	2	33	1	0	2	1	20.3
582	2	51	1	0	2	2	24.86
583	2	64	1	0	2	2	17.5205
584	2	58	1	0	2	2	25.1875
585	2	60	0	0	2	4	0
586	1	45	1	0	1	2	0
587	1	26	1	1	2	4	23.0566
588	2	63	1	0	2	2	0
589	1	45	0	1	2	2	21.1818
590	2	42	1	1	2	2	0
591	2	23	1	1	2	2	0
592	1	24	1	1	2	4	29.1789
593	2	68	1	0	2	1	0
594	2	54	1	0	2	1	0
595	2	65	1	0	2	1	0
596	1	66	0	0	2	3	0
597	1	46	1	1	2	2	0
598	2	68	0	0	2	1	0
599	2	31	0	0	2	1	0
600	1	36	1	0	2	1	0
601	1	51	1	1	2	1	0
602	1	25	0	0	2	1	0
603	2	41	0	1	2	1	0
604	2	54	1	0	2	1	0
605	1	50	1	1	2	3	0
606	1	65	1	1	2	2	0
607	1	32	0	0	2	2	0
608	1	61	3	0	1	2	0
609	2	21	0	0	1	2	16.7867
610	2	75	0	0	1	1	0
611	2	38	1	0	2	1	0
612	2	56	0	0	2	4	0
613	1	79	1	0	2	3	0
614	2	60	0	0	2	1	0
615	2	21	1	0	2	2	0
616	1	30	1	1	1	2	0
617	2	45	1	0	1	2	0
618	2	40	1	0	1	1	0
619	2	32	1	1	1	2	0
620	1	30	1	0	2	2	0
621	2	51	3	0	2	2	0
622	1	19	1	0	2	2	0
623	2	64	1	0	2	2	0
624	2	40	1	0	2	2	0
625	2	26	1	0	2	1	0
626	1	57	1	1	2	3	0
627	2	77	0	0	2	3	0
628	2	47	1	0	2	1	21.6393
629	1	54	1	1	2	2	21.8026
630	2	52	0	0	2	1	23.6892
631	2	54	1	0	2	3	15.2857
632	2	65	0	0	2	3	11.9149
633	2	63	1	0	2	2	30.7206
634	2	54	0	0	2	2	12.8701
635	1	35	1	1	2	2	36.1358
636	1	33	1	0	2	3	28.7188
637	1	33	1	1	2	2	0
638	1	35	1	0	2	3	0
639	1	61	1	1	2	1	0
640	2	68	1	0	2	1	0
641	1	71	1	1	2	1	0
642	2	76	1	0	2	2	0
643	2	38	1	0	1	4	0
644	2	69	0	0	2	2	0
645	2	59	1	0	2	2	0
646	2	63	1	0	2	2	0
647	2	57	1	0	2	3	21.0847
648	2	23	0	0	2	2	0
649	1	52	1	1	2	1	0
650	1	70	1	0	2	2	0
651	2	18	0	0	2	1	0
652	2	20	0	0	2	1	0
653	2	66	0	0	2	1	0
654	2	56	0	0	2	1	0
655	2	49	0	0	2	1	0
656	2	56	0	0	2	1	0
657	2	56	0	0	2	1	0
658	2	55	0	0	2	2	0
659	1	77	1	0	1	2	0
660	1	37	1	0	1	3	25.9706
661	1	65	1	0	2	2	0
662	2	74	1	0	1	1	0
663	1	46	1	1	1	1	0
664	2	42	1	0	1	2	0
665	2	31	1	0	2	3	0
666	1	76	1	0	2	4	0
667	1	40	1	0	2	2	0
668	1	50	1	0	1	2	0
669	2	62	1	0	2	2	0
670	1	48	1	0	1	2	0
671	1	65	1	0	2	2	0
672	2	23	1	1	2	2	0
673	2	30	1	0	2	1	25.2963
674	2	63	0	0	1	2	0
675	2	65	0	0	2	1	0
676	1	51	1	1	2	5	0
677	2	53	1	0	2	3	0
678	1	74	1	0	2	2	31.0864
679	2	83	1	0	2	1	21.2
680	1	21	1	0	2	3	15.5974
681	2	69	1	0	2	2	23.9444
682	2	32	1	0	2	1	15.2386
683	1	67	1	1	2	3	59.0633
684	1	48	1	1	2	1	13.4595
685	2	43	1	0	2	1	10.7473
686	1	55	1	0	2	4	11.6848
687	2	41	1	0	2	3	12.925
688	2	68	0	0	2	3	15.1781
689	2	38	1	0	2	2	13.6835
690	1	69	1	1	2	4	11.0879
691	2	39	1	1	2	2	19.2759
692	1	74	1	0	2	2	12.9884
693	2	60	0	0	2	3	13.7887
694	2	63	1	0	2	5	20.0909
695	1	60	1	0	2	2	15.9855
696	2	34	1	1	2	1	0
697	2	53	1	0	2	1	0
698	1	57	1	0	2	2	0
699	1	37	0	0	2	3	0
700	2	23	1	0	2	1	0
701	2	38	0	0	2	4	17.5469
702	2	36	0	1	2	2	0
703	2	31	0	0	2	4	49.871
704	2	56	0	0	1	2	0
705	2	41	1	0	2	2	0
706	2	45	0	0	2	3	0
707	2	27	0	0	2	2	0
708	1	46	1	1	1	1	0
709	2	24	0	0	2	2	0
710	2	45	1	0	2	2	0
711	2	70	0	0	2	2	0
712	2	70	0	0	2	1	16.129
713	2	39	0	0	1	1	0
714	2	51	0	0	1	1	0
715	2	20	0	0	2	1	0
716	1	27	1	1	2	1	0
717	2	58	0	0	2	1	0
718	2	29	1	0	1	1	0
719	2	48	0	0	2	1	0
720	2	68	1	0	2	1	0
721	2	75	0	0	2	1	34.5968
722	2	23	0	0	2	2	0
723	2	35	1	1	2	2	0
724	2	38	1	0	2	1	0
725	2	23	1	1	1	1	0
726	1	63	1	0	2	1	0
727	2	52	1	0	2	3	0
728	1	34	1	0	2	2	0
729	2	44	1	0	2	3	0
730	2	24	1	1	2	4	0
731	2	54	1	0	2	2	0
732	2	25	0	0	2	1	0
733	2	54	1	0	2	1	0
734	1	59	1	1	2	3	0
735	2	64	1	0	2	2	0
736	1	18	1	1	2	1	0
737	2	55	1	0	2	1	0
738	2	54	0	0	2	2	0
739	2	50	1	0	1	2	0
740	2	64	1	0	2	1	0
741	1	60	1	0	2	2	13.1429
742	2	35	1	0	2	2	14.6765
743	2	49	0	0	2	2	11.1348
744	2	60	0	0	2	1	17.9123
745	2	57	0	0	2	2	13.5972
746	1	41	1	1	1	4	15.9853
747	1	65	1	0	2	2	15.7067
748	1	23	1	1	2	2	23.5246
749	2	55	1	0	2	2	19.8088
750	2	62	0	0	2	2	20.1379
751	2	24	1	0	2	2	18.3676
752	1	53	1	0	2	1	0
753	2	55	1	0	2	2	0
754	2	69	1	0	2	2	11.5747
755	2	58	1	0	2	4	11.6897
756	2	19	1	0	1	2	20.02
757	1	27	1	1	2	2	19.6322
758	1	41	1	1	2	3	14.3506
759	1	22	1	0	2	3	12.1059
760	1	32	1	1	2	2	11.4316
761	2	41	1	0	2	3	0
762	2	50	1	0	2	2	0
763	2	63	1	0	2	4	0
764	2	27	0	0	1	2	0
765	1	69	1	1	2	1	0
766	2	58	0	0	2	2	0
767	1	67	1	1	2	2	0
768	2	79	0	0	2	2	0
769	2	58	1	0	2	2	0
770	1	66	1	1	2	4	0
771	1	52	1	0	2	2	22.5538
772	2	61	1	0	2	3	0
773	1	45	1	1	2	2	24.1942
774	1	73	1	0	2	2	0
775	2	27	0	0	2	2	0
776	2	51	0	0	2	2	0
777	1	62	1	1	2	1	28.2436
778	2	30	1	0	1	1	0
779	1	69	0	0	2	3	0
780	2	30	0	0	2	2	0
781	2	49	1	0	1	2	0
782	2	51	1	0	2	2	0
783	1	49	1	1	2	2	0
784	1	61	1	1	1	2	0
785	2	81	0	0	2	2	0
786	1	56	1	1	2	3	0
787	2	26	0	0	2	3	0
788	1	51	1	1	2	2	0
789	2	30	1	0	1	2	0
790	1	55	1	1	2	2	0
791	1	40	1	0	2	2	0
792	1	68	1	1	2	2	0
793	2	79	0	0	1	1	0
794	2	62	1	0	2	1	0
795	1	59	1	0	2	2	0
796	1	33	1	0	2	2	31.0274
797	2	28	0	0	2	1	0
798	2	74	0	0	2	1	0
799	1	26	1	1	2	2	0
800	2	56	1	0	2	3	23.129
801	2	52	1	1	2	2	0
802	2	50	1	0	1	1	0
803	2	75	0	0	2	1	19.46
804	1	40	1	0	2	3	0
805	2	52	1	0	2	2	0
806	2	65	1	0	2	2	15.2
807	2	53	0	0	2	3	11.3673
808	1	36	1	1	2	3	17.0308
809	2	55	1	0	2	2	30.6222
810	1	22	1	0	2	2	16.0952
811	1	46	1	0	2	2	0
812	2	80	0	0	2	3	0
813	2	63	1	0	2	3	0
814	1	56	1	0	2	3	0
815	2	19	1	0	2	0	0
816	2	23	1	1	2	2	0
817	2	74	0	0	2	1	24.4828
818	2	39	0	0	2	1	0
819	2	62	1	0	2	2	0
820	2	60	1	0	2	1	0
821	2	67	1	0	2	2	0
822	2	24	1	0	2	2	0
823	1	24	1	1	2	2	58.75
824	1	25	1	1	2	2	54.2647
825	2	22	1	1	2	2	0
826	1	67	1	1	2	1	0
827	2	20	1	0	2	2	0
828	1	35	1	0	2	2	0
829	2	20	1	0	2	3	0
830	2	55	1	0	2	3	0
831	2	50	1	0	2	3	0
832	2	65	0	0	2	1	19.2857
833	2	48	1	0	2	1	0
834	2	37	0	0	1	2	0
835	2	57	0	0	1	1	0
836	2	59	0	0	1	2	0
837	1	49	1	1	2	3	0
838	2	82	1	0	2	1	0
839	2	45	0	0	2	2	0
840	2	69	1	0	2	3	0
841	2	42	1	0	2	3	0
842	1	48	1	1	1	2	0
843	2	67	1	0	2	3	0
844	2	39	1	1	2	3	0
845	1	67	1	0	2	2	0
846	2	69	1	0	2	2	0
847	1	44	1	0	2	2	19.75
848	2	75	1	0	2	2	0
849	2	25	1	0	2	2	0
850	1	18	0	0	2	3	0
851	1	58	0	0	2	1	16.4714
852	2	55	0	0	2	3	0
853	1	28	1	1	2	1	0
854	1	20	1	0	2	2	0
855	2	67	0	0	2	2	0
856	2	49	1	0	2	2	15.7429
857	1	53	1	0	1	2	15.875
858	2	21	1	0	2	3	20.6038
859	2	64	0	0	2	2	12.7907
860	2	27	0	0	1	1	22.5417
861	1	20	0	0	2	3	26.1026
862	1	24	1	1	2	3	9.87234
863	2	60	1	0	2	3	15.1791
864	1	43	1	0	2	2	13.561
865	2	61	0	0	2	2	15.0462
866	1	25	1	0	2	1	13.061
867	1	35	1	1	2	4	13.8052
868	2	49	0	0	2	2	11.2299
869	2	58	1	0	2	2	16.7077
870	2	76	0	0	2	2	0
871	2	19	0	0	2	2	0
872	2	24	1	0	2	1	0
873	1	49	1	1	1	2	0
874	2	59	1	0	1	1	0
875	2	69	1	0	2	1	0
876	2	59	1	0	2	1	0
877	2	18	1	1	2	2	0
878	2	24	0	0	2	2	0
879	1	68	1	1	2	3	0
880	2	49	0	0	2	2	0
881	2	21	0	0	2	2	0
882	2	77	0	0	2	2	0
883	1	25	1	0	2	3	0
884	2	48	3	0	2	2	31.4189
885	2	56	1	0	2	2	0
886	2	57	0	0	2	2	0
887	2	55	0	0	2	2	0
888	1	18	1	1	2	2	53.6622
889	2	44	1	0	2	2	0
890	2	56	1	0	1	2	0
891	2	67	1	0	2	2	18.9254
892	1	64	1	1	2	3	0
893	1	33	1	1	2	1	33.2714
894	2	59	1	0	2	1	29.5714
895	2	75	0	0	2	2	12.0488
896	1	49	1	0	2	2	14.7727
897	2	47	1	0	2	2	11.6092
898	1	50	0	0	2	2	12.25
899	2	68	0	0	2	3	13.2955
900	2	37	0	0	2	1	14.7826
901	2	18	0	0	2	2	24.9111
902	2	54	1	0	2	2	12.6463
903	2	35	1	0	2	2	17.6143
904	1	20	1	1	2	2	18.358
905	2	69	1	0	2	2	0
906	1	51	1	1	1	3	0
907	2	70	1	0	2	2	0
908	2	78	0	0	2	1	0
909	2	73	0	0	2	1	0
910	1	46	1	1	1	1	0
911	2	76	1	0	2	1	0
912	1	30	1	0	2	4	0
913	2	43	1	0	2	2	0
914	1	43	1	1	2	3	0
915	2	63	1	0	2	1	0
916	2	65	0	0	2	2	12.0899
917	1	25	1	0	2	1	19.5972
918	2	63	1	0	2	1	12.0674
919	1	33	1	0	2	2	16.9394
920	2	54	0	0	2	1	20.7872
921	1	76	1	0	2	2	0
922	1	26	1	1	1	1	0
923	2	77	3	0	1	1	0
924	2	30	0	0	2	1	0
925	2	59	0	0	1	1	0
926	1	36	1	1	1	1	0
927	2	22	0	0	2	1	0
928	1	25	3	1	1	1	0
929	2	47	1	0	2	1	0
930	2	23	0	0	2	2	0
931	2	32	0	0	2	2	0
932	2	28	1	0	2	2	0
933	2	67	1	0	2	1	0
934	1	38	1	1	2	3	17.1094
935	2	59	1	0	1	1	0
936	1	45	1	1	2	2	0
937	2	62	1	0	1	2	0
938	1	69	1	0	2	1	0
939	2	67	1	0	1	1	0
940	2	49	0	0	2	3	0
941	1	45	1	0	1	3	0
942	2	60	0	0	1	1	0
943	1	61	1	0	2	4	0
944	2	60	0	0	2	1	0
945	1	27	1	1	2	2	0
946	2	27	1	0	2	2	0
947	2	44	1	0	2	2	0
948	2	35	0	0	1	2	0
949	2	55	1	0	1	1	0
950	2	49	0	0	1	1	0
951	1	56	1	1	2	3	28.7419
952	2	58	1	0	2	3	0
953	1	63	1	0	2	3	0
954	1	59	1	0	2	2	0
955	1	33	1	1	2	2	20.3906
956	2	66	1	0	2	1	0
957	1	48	1	0	2	4	0
958	2	55	0	0	2	2	8.125
959	1	52	0	1	2	4	17.619
960	1	23	1	0	2	4	12.3544
961	2	62	0	0	2	1	14.6552
962	2	47	1	1	2	2	19.8644
963	2	67	0	0	2	3	15.5875
964	1	27	1	1	2	2	17.8769
965	2	57	1	0	2	1	0
966	1	68	1	0	2	3	0
967	1	57	1	1	2	2	0
968	2	62	0	0	2	1	0
969	2	63	0	0	2	2	0
970	2	43	0	0	2	1	22.4697
971	1	36	1	1	2	2	29.8358
972	2	62	1	0	2	2	0
973	2	49	1	0	2	2	0
974	1	76	0	0	2	3	0
975	1	27	1	0	2	0	0
976	2	28	1	1	2	2	0
977	1	62	1	0	2	2	0
978	1	40	1	1	2	3	0
979	2	64	1	0	2	4	0
980	2	54	1	0	2	2	0
981	1	37	1	1	2	2	0
982	2	50	1	0	2	2	16.9306
983	2	64	1	0	2	3	0
984	2	62	1	0	2	1	0
985	2	29	0	0	2	1	0
986	2	61	1	0	2	1	0
987	1	18	0	0	2	1	0
988	1	61	1	1	1	1	0
989	2	57	0	0	1	1	0
990	1	34	1	1	2	2	0
991	2	64	0	0	2	1	0
992	2	50	0	0	2	3	0
993	2	40	0	0	2	1	0
994	2	58	0	0	2	2	0
995	1	53	1	1	2	1	0
996	2	29	0	0	2	1	0
997	2	53	1	0	2	3	0
998	2	79	1	0	2	2	0
999	2	25	0	0	2	1	0
1000	1	30	1	1	2	3	0
1001	2	48	1	0	2	2	0
1002	1	41	0	1	2	2	34.5
1003	2	78	0	0	2	3	0
1004	1	69	1	1	2	2	0
1005	2	59	1	0	2	2	38.5395
1006	2	53	1	0	2	2	0
1007	1	50	1	1	2	2	0
1008	2	57	1	0	2	2	0
1009	2	41	1	1	2	1	0
1010	2	68	0	0	2	1	16.9206
1011	1	19	1	0	2	2	18.9123
1012	2	49	1	0	2	2	0
1013	1	57	1	1	2	2	37.0128
1014	2	58	1	0	2	3	0
1015	2	43	1	0	2	2	24.2174
1016	2	60	1	0	2	3	12.8851
1017	1	40	0	1	2	2	0
1018	2	75	1	0	2	2	0
1019	1	25	1	0	2	2	0
1020	2	65	1	0	2	2	0
1021	2	58	1	0	2	2	0
1022	1	70	1	1	2	3	0
1023	2	53	1	0	2	2	0
1024	2	40	1	0	2	3	0
1025	2	19	1	1	2	1	25.1702
1026	2	41	1	0	2	1	0
1027	2	70	0	0	2	4	35.7424
1028	2	56	1	0	2	3	0
1029	1	62	1	0	2	1	0
1030	2	61	0	0	1	1	0
1031	2	19	1	0	2	1	0
1032	2	77	0	0	2	1	0
1033	2	60	0	0	1	2	0
1034	2	36	1	0	2	1	0
1035	2	22	0	0	2	1	0
1036	2	25	1	0	2	2	0
1037	1	18	0	0	1	2	0
1038	2	62	0	0	2	2	22.8171
1039	2	51	1	0	2	2	16.8667
1040	2	52	0	0	2	2	0
1041	1	19	1	0	2	1	0
1042	1	39	1	0	2	2	0
1043	1	36	0	0	2	2	0
1044	1	50	0	0	2	2	22.1842
1045	2	53	0	0	2	2	0
1046	2	61	1	0	2	2	0
1047	2	44	0	0	2	1	0
1048	2	53	1	0	1	5	0
1049	2	44	1	0	1	1	0
1050	2	54	1	0	1	3	0
1051	2	52	1	0	2	2	0
1052	1	34	1	1	2	2	0
1053	1	62	1	1	2	2	0
1054	2	24	1	0	2	1	0
1055	2	59	1	0	2	3	0
1056	2	74	1	0	2	2	0
1057	2	22	1	0	2	2	0
1058	1	64	1	1	2	3	0
1059	2	55	3	0	2	2	37.3494
1060	2	65	1	0	2	2	14.1047
1061	1	23	0	0	2	3	20.1846
1062	2	69	0	0	2	1	19.4468
1063	2	60	1	0	2	3	24.5443
1064	1	41	1	1	2	2	0
1065	2	77	1	0	2	2	0
1066	1	66	1	1	2	2	20.957
1067	1	59	1	1	2	2	0
1068	1	63	1	1	2	1	0
1069	1	63	1	1	2	3	33.0968
1070	1	45	1	1	2	2	17.0543
1071	1	26	1	0	2	2	16.7015
1072	1	65	1	0	2	2	11
1073	2	55	1	0	2	4	16.1905
1074	2	62	1	0	2	1	17.2923
1075	1	48	1	0	2	3	17.6462
1076	1	71	1	1	2	3	13.7568
1077	1	24	1	1	2	2	16.1912
1078	1	47	1	0	2	4	9.94175
1079	2	25	1	0	2	2	0
1080	2	53	0	0	2	2	0
1081	2	63	0	0	2	2	0
1082	2	60	1	0	2	1	0
1083	1	41	1	1	2	3	0
1084	1	75	1	0	1	3	0
1085	2	32	1	0	2	2	0
1086	2	62	1	0	2	2	0
1087	2	63	1	0	2	2	0
1088	2	61	0	0	2	0	0
1089	2	63	1	0	2	1	0
1090	2	62	0	0	2	4	0
1091	1	21	1	1	2	2	0
1092	1	26	1	1	2	2	0
1093	2	51	1	0	2	2	0
1094	1	31	1	1	2	2	18.8148
1095	2	56	1	1	2	3	0
1096	2	22	1	0	2	2	0
1097	2	51	1	0	2	2	0
1098	1	41	1	1	2	3	21.3036
1099	2	26	1	0	2	2	0
1100	2	61	1	0	2	2	15.9485
1101	2	53	1	0	1	1	0
1102	2	42	1	0	2	1	0
1103	2	57	0	0	1	2	0
1104	2	42	1	0	2	1	19.3881
1105	2	68	0	0	1	1	0
1106	1	47	0	1	1	1	0
1107	2	58	1	0	1	1	0
1108	1	79	1	0	1	2	0
1109	2	56	1	1	2	1	0
1110	2	30	1	1	1	2	0
1111	2	59	0	0	2	2	0
1112	1	43	0	0	2	2	0
1113	2	31	1	0	2	2	0
1114	2	62	1	0	2	2	0
1115	1	34	1	1	2	3	0
1116	2	65	1	0	2	1	46.6941
1117	1	79	1	0	2	1	0
1118	2	61	1	0	2	1	22.5233
1119	2	57	1	0	2	1	29.8554
1120	2	38	1	0	2	2	0
1121	1	33	1	1	2	3	0
1122	2	57	1	0	2	2	0
1123	2	61	1	0	2	1	0
1124	2	34	0	0	2	2	20.5849
1125	1	66	1	0	2	2	17.9487
1126	2	66	1	0	2	2	14.4146
1127	1	62	1	0	2	3	22.6471
1128	1	70	0	0	2	2	28.2727
1129	2	61	1	0	2	1	11.7053
1130	1	23	1	1	1	2	23.1842
1131	2	58	1	0	2	2	0
1132	1	49	1	0	2	3	17.6812
1133	2	23	1	0	2	2	0
1134	1	47	1	1	2	2	0
1135	2	70	0	0	2	2	0
1136	1	65	1	0	1	2	18.0986
1137	2	41	1	0	2	2	0
1138	2	50	1	0	2	1	0
1139	2	58	1	0	2	3	42.3065
1140	2	66	0	0	2	3	15.6567
1141	1	46	1	1	2	3	24.1094
1142	2	66	1	0	2	1	17.5179
1143	2	29	1	0	2	1	237.373
1144	1	42	1	0	2	2	9.1453
1145	1	46	1	0	2	4	0
1146	1	43	1	0	2	2	0
1147	2	69	1	0	2	1	0
1148	2	57	1	0	1	2	0
1149	1	28	1	0	2	1	0
1150	2	69	1	0	2	2	0
1151	1	33	1	1	1	2	0
1152	1	52	1	0	2	2	23.4286
1153	1	57	1	1	2	3	23.3038
1154	2	32	1	0	2	4	9.58416
1155	2	24	1	0	2	2	13.3882
1156	1	53	1	0	2	2	9.66667
1157	2	68	1	0	2	3	11.7011
1158	1	37	1	1	2	2	0
1159	2	72	0	0	2	2	0
1160	1	63	1	1	2	3	0
1161	2	23	0	0	2	2	0
1162	1	22	1	1	2	2	0
1163	2	27	1	0	2	2	0
1164	1	43	1	0	2	2	49.8333
1165	2	64	0	0	2	2	0
1166	2	62	0	0	2	3	0
1167	2	57	1	0	2	2	0
1168	1	48	0	0	2	2	0
1169	2	25	1	0	1	1	0
1170	1	32	1	1	2	2	0
1171	2	58	1	0	2	1	0
1172	2	31	1	0	1	1	0
1173	2	57	1	0	1	1	0
1174	1	18	0	0	1	1	0
1175	1	62	1	1	1	1	0
1176	1	63	0	0	2	3	0
1177	1	50	1	0	1	3	0
1178	2	35	1	0	2	2	0
1179	2	19	1	0	2	4	0
1180	2	52	1	0	2	1	0
1181	2	53	0	0	1	2	0
1182	1	35	1	0	2	3	0
1183	2	73	0	0	2	1	0
1184	2	63	0	0	2	1	17.4722
1185	2	30	0	0	2	0	0
1186	1	28	1	1	2	2	0
1187	2	55	0	0	1	1	0
1188	2	50	1	0	2	0	0
1189	2	45	1	0	2	2	15.5806
1190	2	52	1	0	1	2	17.6535
1191	2	49	1	0	2	2	24.6944
1192	2	53	1	0	2	3	24.1707
1193	1	63	0	0	2	2	15.3659
1194	2	52	1	0	2	2	0
1195	1	54	1	0	2	3	14.8977
1196	1	53	0	1	2	1	0
1197	2	78	0	0	2	2	0
1198	2	55	0	0	2	2	0
1199	2	52	1	0	2	2	0
1200	2	53	1	0	2	3	0
1201	2	41	1	0	1	2	0
1202	2	59	1	0	2	2	0
1203	2	49	1	0	2	2	22.2466
1204	2	42	1	1	2	2	18.0556
1205	2	34	1	0	2	1	19.0517
1206	2	64	1	0	2	1	16.977
1207	2	56	1	0	2	2	0
1208	1	41	1	1	1	2	0
1209	1	69	1	0	2	2	0
1210	2	38	1	0	1	2	0
1211	1	24	1	0	2	2	0
1212	2	54	1	0	2	2	14.8636
1213	1	63	0	1	2	3	17.4239
1214	2	57	1	3	2	1	19.8689
1215	2	27	1	0	2	2	17.431
1216	2	24	0	0	2	3	24.5091
1217	2	46	0	0	2	2	10.3469
1218	2	57	0	0	2	1	10.7048
1219	2	71	0	0	2	2	11.06
1220	1	62	1	0	2	2	0
1221	2	65	1	0	2	3	0
1222	1	35	1	1	2	3	0
1223	2	58	1	0	2	1	0
1224	1	52	1	0	2	5	0
1225	1	52	1	0	2	2	0
1226	1	49	1	1	2	4	0
1227	2	72	0	0	2	2	0
1228	2	33	0	0	2	2	0
1229	1	45	1	0	2	2	0
1230	2	77	0	0	2	1	0
1231	1	33	1	1	2	2	0
1232	1	44	1	1	2	2	21.59
1233	1	53	1	0	2	1	30.8727
1234	1	61	0	0	2	5	0
1235	2	24	0	0	2	1	18.3529
1236	1	42	1	0	2	3	17.3933
1237	2	23	1	0	2	2	0
1238	1	41	1	0	2	2	0
1239	2	66	1	0	2	3	0
1240	2	47	1	0	2	2	24.4375
1241	2	45	1	0	2	2	0
1242	1	46	1	1	2	1	0
1243	2	32	0	0	2	1	23.98
1244	2	52	1	0	2	2	0
1245	1	50	1	1	2	2	17.25
1246	2	76	1	0	2	3	0
1247	1	35	1	1	2	3	0
1248	2	49	0	0	2	2	21.0769
1249	2	57	1	0	2	2	35.7627
1250	2	68	1	0	2	3	33.5435
1251	2	72	1	0	2	3	21.7742
1252	2	61	1	0	2	2	28.0952
1253	1	75	1	0	2	2	13.0575
1254	2	58	1	0	1	2	17.4444
1255	2	68	1	0	2	2	19.6447
1256	1	55	1	1	2	2	14.1687
1257	2	69	1	0	2	2	0
1258	2	52	0	0	2	2	32.9625
1259	2	65	0	0	2	2	0
1260	1	38	1	1	2	2	0
1261	2	34	1	1	2	2	0
1262	1	42	1	0	2	3	19.175
1263	1	69	1	0	2	3	0
1264	2	21	1	0	2	3	0
1265	2	56	1	0	2	3	0
1266	1	43	1	1	2	2	0
1267	2	23	1	1	2	1	0
1268	1	53	1	0	2	2	0
1269	1	62	1	0	2	3	11.7849
1270	1	45	1	0	2	1	12.5506
1271	1	34	1	1	2	2	15.1205
1272	2	59	1	0	1	3	14.6849
1273	2	48	1	0	2	2	18.7564
1274	2	77	1	0	2	1	19.5
1275	2	46	1	0	2	1	13.6795
1276	2	55	1	0	2	3	13.4634
1277	1	29	1	1	2	3	0
1278	2	32	0	0	2	0	21.2667
1279	2	37	1	0	2	2	0
1280	2	79	0	0	1	2	16.5455
1281	2	58	0	0	1	2	0
1282	2	33	1	1	2	1	0
1283	1	40	1	1	2	2	17.2692
1284	2	54	0	0	2	1	0
1285	1	77	0	0	2	2	0
1286	2	52	1	0	1	1	26.9474
1287	2	24	1	0	1	1	0
1288	1	46	1	0	1	1	0
1289	2	65	1	0	2	2	0
1290	1	70	0	0	2	1	0
1291	1	29	1	0	2	2	0
1292	2	63	1	0	2	4	0
1293	2	35	1	0	2	1	0
1294	2	44	1	0	2	3	0
1295	2	22	0	0	2	3	0
1296	2	54	1	0	1	4	0
1297	1	54	1	1	1	2	0
1298	1	24	1	1	2	2	15.1139
1299	2	19	1	0	2	2	0
1300	1	60	1	1	2	3	0
1301	1	70	1	0	2	3	0
1302	1	34	1	1	2	3	0
1303	1	48	1	0	1	3	0
1304	1	44	1	1	2	2	0
1305	2	44	1	0	2	3	16.4559
1306	2	42	1	0	2	2	13.1379
1307	2	53	0	0	2	2	26.5278
1308	2	26	1	0	2	2	28.7692
1309	2	70	0	0	2	1	30.9623
1310	2	58	1	0	2	4	27.4231
1311	1	37	1	1	2	4	15.5526
1312	2	26	1	1	2	2	0
1313	2	54	1	0	2	2	0
1314	2	55	1	0	2	2	0
1315	2	79	1	0	2	3	0
1316	1	67	1	0	2	2	0
1317	1	35	1	1	2	3	0
1318	2	69	1	0	2	3	0
1319	2	72	0	0	2	1	0
1320	1	60	1	0	2	3	13.3649
1321	2	66	0	0	2	2	13.8554
1322	1	34	1	1	2	3	13.4337
1323	1	59	1	1	2	2	30.5303
1324	2	37	1	0	2	2	13.4359
1325	2	53	0	0	2	3	29.6582
1326	1	57	1	1	2	3	11.0213
1327	1	45	0	0	2	1	17.8571
1328	1	34	1	1	2	3	21.0476
1329	2	82	0	0	2	1	33.7292
1330	1	40	0	0	2	2	28.5522
1331	2	69	1	0	1	2	0
1332	2	32	0	0	1	1	0
1333	2	69	0	0	1	1	0
1334	1	73	0	1	2	1	0
1335	2	38	1	0	1	2	0
1336	2	57	1	0	1	1	0
1337	2	44	1	0	2	2	0
1338	2	68	0	0	2	1	0
1339	2	45	1	0	2	1	0
1340	2	67	1	0	2	2	0
1341	2	62	1	0	2	1	0
1342	1	27	1	0	1	2	0
1343	2	50	0	0	2	1	20.2063
1344	2	57	1	0	2	1	0
1345	2	47	1	0	2	2	0
1346	1	55	1	1	2	2	0
1347	2	46	1	0	2	2	0
1348	2	54	1	0	2	2	0
1349	2	65	0	0	2	2	0
1350	2	52	1	0	2	3	0
1351	2	59	1	0	2	3	0
1352	1	42	1	1	2	2	0
1353	1	40	1	1	2	2	16
1354	2	20	1	0	2	1	0
1355	2	65	1	0	2	1	0
1356	2	67	1	0	2	2	0
1357	2	37	1	0	2	1	0
1358	2	63	0	0	2	2	0
1359	2	57	1	0	2	2	0
1360	2	48	0	0	2	2	0
1361	1	32	0	0	2	2	0
1362	2	52	1	0	2	2	0
1363	2	52	0	0	2	1	0
1364	2	40	1	0	2	0	16.377
1365	2	45	1	0	2	2	15.7887
1366	1	53	1	0	2	3	12.2857
1367	2	35	1	0	2	2	19.0156
1368	2	58	0	0	2	2	12.1294
1369	2	48	0	0	2	2	15.1111
1370	1	22	0	0	1	2	0
1371	2	43	1	0	2	1	0
1372	2	66	1	0	2	2	0
1373	2	76	0	0	2	2	0
1374	2	80	1	0	2	4	0
1375	2	69	0	0	2	1	0
1376	2	79	0	0	2	3	0
1377	2	57	1	0	2	2	0
1378	2	69	0	0	2	1	0
1379	2	33	0	0	2	1	0
1380	1	60	1	0	2	1	0
1381	1	68	0	0	2	2	0
1382	1	68	1	0	2	1	0
1383	2	55	0	0	2	1	0
1384	1	40	1	1	2	1	0
1385	1	33	1	0	1	2	0
1386	2	35	1	0	2	2	0
1387	1	36	1	0	2	2	0
1388	2	53	1	0	2	2	0
1389	2	18	0	0	2	2	0
1390	2	56	0	0	2	2	0
1391	2	27	1	0	2	3	0
1392	2	58	1	0	2	3	0
1393	2	24	1	0	2	0	0
1394	2	67	0	0	2	2	0
1395	2	22	0	0	2	1	0
1396	1	23	1	1	2	3	36.9655
1397	1	55	1	0	2	2	0
1398	2	43	1	0	2	2	14.3708
1399	2	67	0	0	2	2	18.2179
1400	2	34	1	0	2	1	20.8313
1401	2	20	1	0	2	1	22.5316
1402	2	67	1	0	2	4	21.4681
1403	2	78	0	0	2	1	26.0182
1404	2	32	0	0	2	2	17.9394
1405	2	68	0	0	2	2	25.7759
1406	2	56	0	0	2	3	19.0278
1407	2	25	1	0	2	2	24.7241
1408	2	48	1	0	1	2	0
1409	1	22	1	1	2	1	0
1410	1	76	1	0	2	1	0
1411	2	73	1	0	1	2	0
1412	2	77	1	0	2	2	0
1413	1	32	1	3	2	2	0
1414	2	51	1	0	2	2	10.6731
1415	2	67	0	0	2	1	14.4677
1416	2	62	1	1	2	3	8.02439
1417	1	19	1	0	2	3	14.9848
1418	2	61	1	0	2	3	11.3232
1419	2	74	0	0	2	1	12.7
1420	2	55	1	0	1	1	13.378
1421	1	61	1	0	2	3	49.9481
1422	1	54	1	1	2	1	29.0656
1423	2	33	0	0	2	2	0
1424	2	56	1	0	2	3	0
1425	2	42	0	0	2	2	18.2692
1426	2	65	1	0	2	1	0
1427	1	35	1	1	2	1	0
1428	2	55	0	0	2	2	0
1429	1	36	1	1	2	1	0
1430	2	51	1	0	2	2	0
1431	1	35	1	1	2	4	0
1432	2	57	1	0	2	2	0
1433	2	79	1	0	2	1	0
1434	1	23	1	0	2	3	0
1435	1	49	1	1	2	2	0
1436	2	48	1	0	2	1	0
1437	2	58	1	0	2	3	0
1438	1	53	1	0	2	3	0
1439	1	46	1	1	2	4	0
1440	1	62	1	1	2	3	0
1441	2	69	1	0	2	3	0
1442	1	54	1	1	2	2	0
1443	1	45	0	1	2	2	0
1444	2	26	0	1	2	1	0
1445	2	75	0	0	1	1	0
1446	1	58	1	1	2	3	0
1447	2	23	0	0	2	1	0
1448	2	44	1	0	1	2	0
1449	1	77	1	0	2	3	0
1450	2	61	0	0	2	2	21.4915
1451	1	37	1	0	2	2	0
1452	1	59	1	1	2	2	0
1453	1	62	1	1	2	2	0
1454	2	59	1	0	2	1	0
1455	1	44	1	0	1	2	0
1456	2	73	0	0	1	1	0
1457	1	74	1	0	2	2	0
1458	2	62	1	0	2	2	0
1459	2	34	1	0	2	2	0
1460	1	73	1	0	2	2	0
1461	1	54	1	0	2	1	18.1935
1462	2	50	0	0	2	2	0
1463	2	30	1	0	2	1	0
1464	2	66	1	0	2	2	48.3636
1465	2	44	1	0	2	2	0
1466	1	54	1	0	2	2	0
1467	2	62	1	0	2	2	0
1468	2	56	1	0	1	2	0
1469	2	40	1	0	2	1	0
1470	2	37	1	0	2	1	0
1471	2	32	1	0	2	1	0
1472	1	50	1	1	1	2	11.7692
1473	2	55	0	0	2	1	14.0123
1474	1	26	0	1	2	3	18.7606
1475	2	51	1	0	2	2	14.3974
1476	2	60	1	0	2	4	17.9091
1477	1	36	1	0	2	4	28.5
1478	2	63	1	0	2	3	18.3165
1479	2	51	1	0	2	2	0
1480	2	27	1	0	1	2	0
1481	1	36	1	1	2	3	0
1482	2	57	1	0	2	3	0
1483	1	60	1	0	2	2	26.2576
1484	2	58	0	0	2	1	12.9231
1485	2	71	0	0	2	1	43.0256
1486	1	33	1	1	2	2	41.4677
1487	1	74	1	0	2	2	18.4912
1488	2	32	0	0	2	2	21.8148
1489	1	41	1	1	2	2	23.45
1490	2	55	1	0	2	2	0
1491	2	41	1	0	2	2	0
1492	2	46	1	0	2	4	0
1493	1	27	1	1	1	3	0
1494	2	60	1	0	2	1	0
1495	2	66	0	0	2	4	0
1496	2	63	0	0	2	0	0
1497	1	57	1	0	2	0	0
1498	2	45	1	0	2	3	0
1499	2	43	1	0	2	0	0
1500	1	69	1	1	2	2	0
1501	2	67	0	0	1	1	0
1502	1	48	0	1	1	2	0
1503	1	56	1	1	1	1	0
1504	1	51	1	0	2	1	20.6633
1505	2	74	0	0	1	3	0
1506	2	32	1	0	2	2	0
1507	1	62	1	1	1	3	0
1508	2	61	1	0	2	2	0
1509	2	67	0	0	2	2	0
1510	2	68	1	0	2	2	0
1511	2	59	1	0	2	2	0
1512	1	57	1	0	2	1	16.202
1513	2	59	1	0	2	2	20.1077
1514	2	37	1	0	2	2	0
1515	2	34	1	0	2	2	0
1516	1	30	1	0	2	1	0
1517	1	66	1	0	2	1	0
1518	2	37	0	0	2	2	22.3111
1519	2	65	0	0	2	1	18.0645
1520	2	50	0	0	2	1	28.2857
1521	2	70	0	0	2	2	17.5
1522	2	38	1	0	2	3	19.2069
1523	2	64	1	0	2	2	20.5942
1524	1	62	1	0	2	2	23.6429
1525	2	46	1	0	2	3	0
1526	2	25	1	0	2	3	0
1527	1	25	1	1	2	2	0
1528	2	61	1	0	2	2	0
1529	1	32	1	0	2	2	0
1530	1	48	1	0	2	2	20.0417
1531	1	60	1	1	1	4	0
1532	2	44	1	0	2	2	14.5789
1533	1	69	1	1	2	1	17.7627
1534	2	51	1	0	2	3	16.629
1535	1	64	1	0	2	1	0
1536	1	67	1	0	2	1	0
1537	2	53	1	1	2	1	0
1538	2	67	0	0	2	1	19.8714
1539	2	39	1	0	2	1	0
1540	1	21	0	0	2	2	0
1541	1	56	1	1	2	1	0
1542	2	51	1	0	2	2	0
1543	1	70	1	0	1	1	0
1544	2	52	1	0	2	2	0
1545	1	20	0	0	1	2	0
1546	2	76	0	0	1	3	0
1547	2	34	1	0	2	2	0
1548	2	48	1	0	2	1	0
1549	2	54	1	0	2	2	0
1550	2	51	1	0	2	2	0
1551	1	50	1	1	2	1	0
1552	2	27	1	0	2	2	0
1553	1	23	1	1	2	3	16.4789
1554	2	57	1	0	2	2	0
1555	2	53	1	0	2	3	0
1556	2	45	1	0	2	2	0
1557	2	56	1	0	2	1	0
1558	2	69	1	0	2	2	15.3095
1559	1	47	1	1	2	2	13.954
1560	2	32	1	0	2	2	18.4925
1561	1	34	1	0	1	2	18.989
1562	2	52	1	0	2	3	15.2838
1563	2	32	1	0	2	2	15.8594
1564	1	41	1	0	2	4	17
1565	2	52	0	0	2	1	36.5775
1566	2	55	0	0	2	2	12.9885
1567	2	58	1	0	2	3	13.0444
1568	2	46	1	1	2	2	0
1569	2	57	1	0	2	0	0
1570	1	45	1	0	2	2	0
1571	2	57	1	0	2	3	0
1572	1	62	1	1	2	1	0
1573	2	48	1	0	1	2	0
1574	2	68	0	0	1	3	0
1575	2	69	1	0	2	2	0
1576	2	55	1	0	2	2	0
1577	2	66	1	0	2	2	0
1578	2	59	1	0	2	3	0
1579	2	65	1	1	2	2	0
1580	1	36	0	1	2	3	0
1581	2	40	1	0	2	2	0
1582	2	28	1	0	2	3	0
1583	2	62	0	0	2	2	0
1584	2	57	1	0	2	3	0
1585	2	54	1	0	2	2	0
1586	2	40	1	1	2	4	19.5211
1587	2	68	1	0	2	3	17.5952
1588	2	33	1	0	2	3	0
1589	2	64	1	0	2	1	0
1590	1	30	1	1	1	3	0
1591	1	77	1	0	1	2	0
1592	2	61	1	0	2	1	0
1593	1	69	1	0	2	2	0
1594	2	57	0	0	2	1	0
1595	1	58	1	1	2	3	0
1596	2	75	0	0	1	2	0
1597	2	68	1	0	2	2	0
1598	2	49	0	0	1	2	0
1599	2	25			1	2	0
1600	2	53			1	4	0
1601	2	40			2	1	0
1602	2	21			2	2	0
1603	1	65			2	2	0
1604	2	44			2	2	0
1605	2	74			2	2	0
1606	2	61			2	2	0
1607	2	53			2	2	0
1608	2	28			2	1	0
1609	1	22			1	4	0
1610	1	26			2	2	0
1611	2	40			2	1	0
1612	2	57			2	1	0
